# Supplementary material for: A Multifaceted Intervention to Implement Guidelines and Improve Admission Paediatric Care in Kenyan District Hospitals: A Cluster Randomised Trial
Source: PLoS Med. 2011 Apr 5;8(4):e1001018. doi: 10.1371/journal.pmed.1001018 (PMC3071366; doi:10.1371/journal.pmed.1001018)
Supplement: Table S1 — Demographic characteristics of all 8,205 children aged 2–59 mo by hospital and survey. (XLS) [file pmed.1001018.s002.xls]

## Sheet: Sheet1
Table S1: Demographic characteristic of all 8205 children aged 2 to 59 months by hospital and survey
	H1	H2	H3	H4	H5	H6	H7	H8
Survey 1
Number of admission episoded included in analyses	246	330	261	293	121	285	276	323
Mean(SD) age (months)	14.1(11.4)	16.9(13.2)	14.8(11.9)	17.0(13.7)	14.3(10.9)	16.0(13.4)	18.3(12.6)	14.2(11.8)
Number (%) Male	106(52.2)	55(57.9)	43(51.8)	37(52.9)	64(61.5)	109(52.7)	81(51.9)	135(56.3)
Number (%) of children with structured admission form in medical records	0(0.0)	0(0.0)	0(0.0)	0(0.0)	0(0.0)	0(0.0)	30(10.9)	0(0.0)
Survey 2
Number of admission episoded included in analyses	241	331	247	203	108	208	279	245
Mean(SD) age (months)	16.5(13.2)	17.6(13.4)	17.0(12.3)	17.3(13.5)	16.2(12.5)	16.7(13.5)	18.9(14.6)	14.5(11.9)
Number (%) Male	110(55.6)	159(54.8)	121(55.5)	97(61.0)	54(50.9)	98(56.0)	141(57.8)	113(50.0)
Number (%) of children with structured admission form in medical records	202(83.8)	315(95.2)	244(98.8)	168(82.8)	84(77.8)	119(57.2)	154(55.2)	233(95.1)
Survey 3
Number of admission episoded included in analyses	231	335	272	236	138	217	232	242
Mean(SD) age (months)	15.6(12.3)	17.5(13.9)	17.9(13.7)	17.7(13.9)	16.7(14.2)	14.9(13.2)	17.0(13.2)	15.6(13.0)
Number (%) Male	105(49.3)	181(57.3)	147(59.5)	109(48.2)	64(48.1)	111(61.0)	113(53.1)	125(55.8)
Number (%) of children with structured admission form in medical records	194(84.0)	332(99.1)	256(94.1)	227(96.2)	15(10.9)	83(38.2)	175(75.4)	239(98.8)
Survey 4
Number of admission episoded included in analyses	230	312	309	307	271	198	341	337
Mean(SD) age (months)	18.5(14.0)	14.8(11.8)	15.3(12.1)	16.7(13.3)	18.4(13.5)	12.8(11.0)	16.1(12.7)	14.7(12.8)
Number (%) Male	127(55.7)	175(61.0)	159(53.5)	178(61.4)	150(55.6)	104(53.3)	163(49.1)	171(54.8)
Number (%) of children with structured admission form in medical records	204(88.7)	308(98.7)	298(96.4)	302(98.4)	15(5.5)	122(61.6)	172(50.4)	333(98.8)
Survey 5*
Number of admission episoded included in analyses	229	327	270	195
Mean(SD) age (months)	17.8(14.1)	18.9(14.9)	16.1(12.8)	19.5(14.3)
Number (%) Male	106(46.3)	193(59.0)	154(57.0)	115(59.0)
Number (%) of children with structured admission form in medical records	118(51.5)	327(100.0)	268(99.3)	193(99.0)
Survey 6*
Number of admission episoded included in analyses	195	311	297	303
Mean(SD) age (months)	21.3(15.3)	17.6(14.1)	15.2(12.4)	17.1(13.2)
Number (%) Male	101(51.8)	170(54.7)	161(54.2)	177(58.4)
Number (%) of children with structured admission form in medical records	102(52.3)	310(99.7)	280(94.3)	276(91.1)
*surveys conducted in intervention group only
