# Supplementary material for: A Multifaceted Intervention to Implement Guidelines and Improve Admission Paediatric Care in Kenyan District Hospitals: A Cluster Randomised Trial
Source: PLoS Med. 2011 Apr 5;8(4):e1001018. doi: 10.1371/journal.pmed.1001018 (PMC3071366; doi:10.1371/journal.pmed.1001018)
Supplement: Table S3 — Difference-in-difference analysis of intervention effect on process and outcome measures of quality of care. (XLS) [file pmed.1001018.s004.xls]

## Sheet: Difference in Difference 
Table S3: Difference-in-difference analysis of intervention effect on process and outcome measures of quality of care
Indicator of quality of care	Mean change from baseline		Difference-in-difference	95%CI		P value
	Intervention	Control
Child's weight documented	25.16	42.22	-17.1	-76.5	42.4	0.51
Child's temperature documented	59.99	21.52	38.5	3.42	73.5	0.036
Average assessment score	0.62	0.326	0.29	0.04	0.55	0.029
Proportion of pneumonia episodes with a severity classification	85.8	42.29	43.5	-9.47	96.5	0.09
Proportion of gentamicin prescriptions with once daily dose	87.37	70.85	16.5	0.69	32.3	0.04
Proportion of gentamicin prescriptions with daily dose <4mg/kg	-22.78	-14.42	-8.36	-40	23.2	0.54
Proportion of gentamicin prescriptions with daily dose >=10mg/kg	2.46	2.66	-0.199	-9.44	9.04	0.96
Proportion with adequate oxygen Prescriptions	36.97	-0.51	32.6	-3.57	68.8	0.07
Proportion of malaria episodes with a severity classification	82.42	38.62	43.8	4.14	83.5	0.036
Proportion of severe malaria with quinine loading	87.7	51.93	35.8	-30.7	100	0.24
Proportion of severe malaria with twice daily quinine maintenance dose	87.45	35.73	51.8	27.6	75.9	0.002
Proportion of severe malaria with quinine daily dose >=40mg/kg	-6.3	-6.66	0.36	-8.63	9.35	0.93
Proportion of dehydration episodes with a severity classification	45.85	24.3	21.6	-8.97	52.1	0.13
Correct intravenous fluid prescription	59.9	25.61	34.3	13.8	54.8	0.006
Outcome indicators
Proportion with Vitamin A Administered on Admission	31.43	-3.33	34.8	-10.6	80.2	0.11
Age appropriate documentation of immunisation status	47.33	4.48	42.8	8.69	77	0.02
Provider Initiated HIV testing among unknown HIV	20.77	2.83	17.9	10.2	25.7	0.001
Mean proportion of discharge counseling tasks performed (total tasks=4)	1.36	0.82	0.55	-2.04	3.13	0.62
