# Supplementary material for: A Multifaceted Intervention to Implement Guidelines and Improve Admission Paediatric Care in Kenyan District Hospitals: A Cluster Randomised Trial
Source: PLoS Med. 2011 Apr 5;8(4):e1001018. doi: 10.1371/journal.pmed.1001018 (PMC3071366; doi:10.1371/journal.pmed.1001018)
Supplement: Table S4 — Changes for process indicators by hospital during each survey. (XLS) [file pmed.1001018.s005.xls]

## Sheet: Sheet1
Table S4: Changes for process indicators by hospital during each survey
Process indicator	H1	H2	H3	H4	H5	H6	H7	H8
	n(%)	95%CI	n(%)	95%CI	n(%)	95%CI	n(%)	95%CI
Child's weight documented
Survey 1	113/246(46[40,52])	103/330(31[26,37])	247/261(95[91,97])	192/293(66[60,71])	59/121(49[40,58])	9/285(3[1,6])	86/276(31[26,37])	3/323(1[0,3])
Survey 2	181/241(75[69,80])	260/331(79[74,83])	234/247(95[91,97])	154/203(76[69,82])	70/108(65[55,74])	77/208(37[30,44])	205/279(73[68,79])	112/245(46[39,52])
Survey 3	176/231(76[70,82])	318/335(95[92,97])	263/272(97[94,98])	149/236(63[57,69])	34/138(25[18,33])	101/217(47[40,53])	193/232(83[78,88])	119/242(49[43,56])
Survey 4	201/230(87[82,91])	304/312(97[95,99])	286/309(93[89,95])	186/307(61[55,66])	123/271(45[39,52])	163/198(82[76,87])	269/341(79[74,83])	156/337(46[41,52])
Survey 5*	174/229(76[70,81])	316/327(97[94,98])	259/270(96[93,98])	115/195(59[52,66])
Survey 6*	174/195(89[84,93])	303/311(97[95,99])	286/297(96[93,98])	147/303(49[43,54])
Child's temperature documented
Survey 1	7/246(3[1,6])	37/330(11[8,15])	10/261(4[2,7])	87/293(30[25,35])	2/121(2[0,6])	251/285(88[84,92])	23/276(8[5,12])	7/323(2[1,4])
Survey 2	48/241(20[15,26])	194/331(59[53,64])	184/247(74[69,80])	142/203(70[63,76])	27/108(25[17,34])	185/208(89[84,93])	133/279(48[42,54])	72/245(29[24,36])
Survey 3	50/231(22[17,28])	275/335(82[78,86])	166/272(61[55,67])	172/236(73[67,78])	11/138(8[4,14])	195/217(90[85,94])	94/232(41[34,47])	109/242(45[39,52])
Survey 4	125/230(54[48,61])	280/312(90[86,93])	233/309(75[70,80])	209/307(68[63,73])	3/271(1[0,3])	187/198(94[90,97])	180/341(53[47,58])	128/337(38[33,43])
Survey 5*	90/229(39[33,46])	285/327(87[83,91])	205/270(76[70,81])	107/195(55[48,62])
Survey 6*	97/195(50[43,57])	276/311(89[85,92])	203/297(68[63,74])	156/303(51[46,57])
Average assessment score† (range, 0-1)
Survey 1	0.30[0.29-0.32]	0.30[0.29-0.31]	0.34[0.33-0.36]	0.31[0.30-0.32]	0.26[0.23-0.28]	0.32[0.31-0.34]	0.44[0.42-0.45]	0.26[0.24-0.27]
Survey 2	0.85[0.82-0.88]	0.93[0.91-0.95]	0.97[0.96-0.99]	0.88[0.84-0.92]	0.74[0.68-0.81]	0.54[0.50-0.57]	0.71[0.67-0.74]	0.83[0.81-0.85]
Survey 3	0.84[0.81-0.87]	0.98[0.97-0.98]	0.93[0.91-0.95]	0.92[0.90-0.94]	0.33[0.29-0.37]	0.50[0.46-0.54]	0.77[0.74-0.81]	0.87[0.85-0.88]
Survey 4	0.88[0.85-0.91]	0.97[0.96-0.98]	0.97[0.96-0.98]	0.92[0.91-0.93]	0.38[0.35-0.40]	0.72[0.67-0.76]	0.65[0.62-0.68]	0.84[0.82-0.85]
Survey 5*	0.66[0.62-0.70]	0.94[0.93-0.96]	0.91[0.90-0.93]	0.90[0.88-0.92]
Survey 6*	0.72[0.68-0.75]	0.94[0.93-0.95]	0.88[0.86-0.89]	0.82[0.79-0.85]
Proportion of malaria with a severity classification
Survey 1	46/214(21[16,28])	18/219(8[5,13])	9/211(4[2,8])	14/220(6[4,10])	5/103(5[2,11])	4/185(2[1,5])	2/249(1[0,3])	3/142(2[0,6])
Survey 2	161/185(87[81,92])	161/208(77[71,83])	144/151(95[91,98])	132/160(83[76,88])	57/82(70[58,79])	84/150(56[48,64])	143/212(67[61,74])	66/96(69[58,78])
Survey 3	153/175(87[82,92])	221/239(92[88,95])	179/192(93[89,96])	163/176(93[88,96])	13/61(21[12,34])	40/132(30[23,39])	115/186(62[54,69])	79/114(69[60,78])
Survey 4	176/184(96[92,98])	194/200(97[94,99])	163/196(83[77,88])	229/243(94[91,97])	22/212(10[7,15])	56/105(53[43,63])	60/273(22[17,27])	100/127(79[71,85])
Survey 5*	96/140(69[60,76])	134/145(92[87,96])	25/73(34[24,46])	72/82(88[79,94])
Survey 6*	95/138(69[60,76])	83/104(80[71,87])	32/96(33[24,44])	89/149(60[51,68])
Proportion with quinine loading dose
Survey 1	6/162(4[1,8])	5/84(6[2,13])	3/169(2[0,5])	11/205(5[3,9])	7/104(7[3,13])	55/105(52[42,62])	0/236(0)	0/125(0)
Survey 2	149/172(87[81,91])	82/92(89[81,95])	123/131(94[88,97])	77/127(61[52,69])	58/82(71[60,80])	12/84(14[8,24])	116/193(60[53,67])	9/60(15[7,27])
Survey 3	129/148(87[81,92])	171/181(94[90,97])	57/60(95[86,99])	126/156(81[74,87])	30/94(32[23,42])	20/93(22[14,31])	102/192(53[46,60])	11/78(14[7,24])
Survey 4	149/168(89[83,93])	160/163(98[95,100])	86/88(98[92,100])	181/218(83[77,88])	112/116(97[91,99])	22/71(31[21,43])	84/89(94[87,98])	31/69(45[33,57])
Survey 5*	121/132(92[86,96])	181/183(99[96,100])	48/53(91[79,97])	121/135(90[83,94])
Survey 6*	134/142(94[89,98])	74/79(94[86,98])	105/116(91[84,95])	181/207(87[82,92])
Proportion with twice daily quinine maintenance dose
Survey 1	0/154(0)	0/72(0)	0/161(0)	3/192(2[0,4])	3/94(3[1,9])	34/94(36[27,47])	1/234(0[0,2])	0/88(0)
Survey 2	89/146(61[53,69])	58/77(75[64,84])	116/120(97[92,99])	57/120(48[38,57])	41/67(61[49,73])	45/78(58[46,69])	36/166(22[16,29])	22/52(42[29,57])
Survey 3	94/132(71[63,79])	159/173(92[87,96])	53/55(96[87,100])	63/144(44[36,52])	14/46(30[18,46])	38/87(44[33,55])	19/175(11[7,16])	7/66(11[4,21])
Survey 4	117/152(77[69,83])	149/154(97[93,99])	72/77(94[85,98])	175/208(84[78,89])	43/76(57[45,68])	31/64(48[36,61])	35/81(43[32,55])	20/58(34[22,48])
Survey 5*	78/94(83[74,90])	126/128(98[94,100])	32/35(91[77,98])	67/71(94[86,98])
Survey 6*	101/118(86[78,91])	57/63(90[80,96])	37/59(63[49,75])	110/132(83[76,89])
Proportion with quinine daily dose >=40mg/kg
Survey 1	25/161(16[10,22])	4/79(5[1,12])	4/168(2[1,6])	13/205(6[3,11])	11/102(11[6,18])	14/101(14[8,22])	11/236(5[2,8])	34/125(27[20,36])
Survey 2	10/162(6[3,11])	1/85(1[0,6])	1/129(1[0,4])	6/127(5[2,10])	5/76(7[2,15])	7/83(8[3,17])	13/192(7[4,11])	11/59(19[10,31])
Survey 3	4/144(3[1,7])	1/180(1[0,3])	0/59(0)	12/156(8[4,13])	12/88(14[7,23])	14/93(15[8,24])	2/191(1[0,4])	6/77(8[3,16])
Survey 4	0/159(0)	1/163(1[0,3])	1/85(1[0,6])	5/218(2[1,5])	6/84(7[3,15])	4/71(6[2,14])	1/89(1[0,6])	11/69(16[8,27])
Survey 5*	0/113(0)	0/182(0)	0/52(0)	2/133(2[0,5])
Survey 6*	0/138(0)	1/79(1[0,7])	1/115(1[0,5])	3/204(1[0,4])
Proportion of pneumonia with a severity classification
Survey 1	15/97(15[9,24])	19/189(10[6,15])	8/100(8[4,15])	5/137(4[1,8])	5/18(28[10,53])	7/140(5[2,10])	15/78(19[11,30])	10/146(7[3,12])
Survey 2	98/112(88[80,93])	179/199(90[85,94])	105/105(100[97,100])	88/100(88[80,94])	21/30(70[51,85])	91/137(66[58,74])	63/77(82[71,90])	125/134(93[88,97])
Survey 3	109/117(93[87,97])	208/220(95[91,97])	144/153(94[89,97])	138/150(92[86,96])	4/25(16[5,36])	63/111(57[47,66])	80/123(65[56,73])	92/112(82[74,89])
Survey 4	76/81(94[86,98])	204/211(97[93,99])	106/111(95[90,99])	151/160(94[90,97])	14/85(16[9,26])	77/111(69[60,78])	70/145(48[40,57])	170/181(94[89,97])
Survey 5	59/59(100[94,100])	114/116(98[94,100])	84/85(99[94,100])	73/78(94[86,98])
Survey 6	36/38(95[82,99])	110/114(96[91,99])	82/82(100[96,100])	75/88(85[76,92])
Proportion with once daily gentamicin dose
Survey 1	1/99(1[0,5])	2/191(1[0,4])	2/125(2[0,6])	5/133(4[1,9])	0/21(0)	20/183(11[7,16])	1/51(2[0,10])	3/236(1[0,4])
Survey 2	44/57(77[64,87])	117/175(67[59,74])	47/47(100[92,100])	47/97(48[38,59])	21/29(72[53,87])	42/118(36[27,45])	47/56(84[72,92])	108/149(72[65,79])
Survey 3	61/78(78[67,87])	148/155(95[91,98])	35/35(100[90,100])	82/99(83[74,90])	36/56(64[50,77])	52/126(41[33,50])	41/51(80[67,90])	100/143(70[62,77])
Survey 4	62/75(83[72,90])	134/138(97[93,99])	41/46(89[76,96])	103/117(88[81,93])	68/90(76[65,84])	78/114(68[59,77])	72/84(86[76,92])	129/190(68[61,74])
Survey 5*	63/74(85[75,92])	149/152(98[94,100])	58/60(97[88,100])	55/58(95[86,99])
Survey 6*	23/30(77[58,90])	140/145(97[92,99])	66/66(100[95,100])	71/93(76[66,85])
Proportion with gentamicin daily dose <4mg/kg
Survey 1	46/99(46[36,57])	41/191(21[16,28])	21/125(17[11,25])	20/133(15[9,22])	13/21(62[38,82])	19/183(10[6,16])	7/51(14[6,26])	18/236(8[5,12])
Survey 2	7/57(12[5,24])	5/175(3[1,7])	2/47(4[1,15])	5/97(5[2,12])	2/29(7[1,23])	31/118(26[19,35])	12/56(21[12,34])	42/149(28[21,36])
Survey 3	7/78(9[4,18])	3/155(2[0,6])	1/35(3[0,15])	2/99(2[0,7])	4/56(7[2,17])	32/126(25[18,34])	1/51(2[0,10])	17/143(12[7,18])
Survey 4	1/75(1[0,7])	3/138(2[0,6])	0/46(0)	6/117(5[2,11])	15/90(17[10,26])	8/114(7[3,13])	5/84(6[2,13])	12/190(6[3,11])
Survey 5	11/74(15[8,25])	0/152(0)	1/60(2[0,9])	2/58(3[0,12])
Survey 6	2/30(7[1,22])	1/145(1[0,4])	0/66(0)	12/93(13[7,21])
Proportion with gentamicin daily dose >=10mg/kg
Survey 1	3/99(3[1,9])	1/191(1[0,3])	6/125(5[2,10])	9/133(7[3,12])	1/21(5[0,24])	13/183(7[4,12])	4/51(8[2,19])	21/236(9[6,13])
Survey 2	10/57(18[9,30])	21/175(12[8,18])	2/47(4[1,15])	11/97(11[6,19])	2/29(7[1,23])	15/118(13[7,20])	4/56(7[2,17])	8/149(5[2,10])
Survey 3	9/78(12[5,21])	6/155(4[1,8])	0/35(0)	7/99(7[3,14])	5/56(9[3,20])	7/126(6[2,11])	6/51(12[4,24])	21/143(15[9,22])
Survey 4	7/75(9[4,18])	2/138(1[0,5])	3/46(7[1,18])	9/117(8[4,14])	13/90(14[8,23])	7/114(6[3,12])	2/84(2[0,8])	31/190(16[11,22])
Survey 5*	3/74(4[1,11])	2/152(1[0,5])	4/60(7[2,16])	8/58(14[6,25])
Survey 6*	6/30(20[8,39])	3/145(2[0,6])	0/66(0)	9/93(10[5,18])
Adequate Oxygen Prescriptions
Survey 1	0/8(0)	0/36(0)	0/17(0)	0/30(0)	0/1(0)	0/17(0)	0/8(0)	0/52(0)
Survey 2	2/22(9[1,29])	15/46(33[20,48])	2/17(12[1,36])	0/42(0)	2/5(40[5,85])	0/46(0[0,8])	10/20(50[27,73])	1/77(1[0,7])
Survey 3	0/34(0)	33/51(65[50,78])	2/19(11[1,33])	5/62(8[3,18])	1/12(8[0,38])	0/36(0)	4/19(21[6,46])	0/72(0)
Survey 4	3/33(9[2,24])	38/49(78[63,88])	6/25(24[9,45])	19/51(37[24,52])	0/15(0)	1/18(6[0,27])	1/27(4[0,19])	0/60(0)
Survey 5	19/39(49[32,65])	52/70(74[62,84])	8/30(27[12,46])	2/27(7[1,24])
Survey 6	16/25(64[43,82])	24/41(59[42,74])	1/26(4[0,20])	0/29(0)
Proportion od diarrhoea/ dehydration diagnosis with a severity classification
Survey 1	27/57(47[34,61])	25/42(60[43,74])	21/57(37[24,51])	27/41(66[49,80])	7/10(70[35,93])	17/35(49[31,66])	33/48(69[54,81])	40/73(55[43,66])
Survey 2	87/90(97[91,99])	45/47(96[85,99])	85/85(100[96,100])	45/47(96[85,99])	19/21(90[70,99])	50/59(85[73,93])	49/54(91[80,97])	84/88(95[89,99])
Survey 3	63/66(95[87,99])	79/82(96[90,99])	60/60(100[94,100])	67/67(100[95,100])	10/17(59[33,82])	45/63(71[59,82])	32/40(80[64,91])	73/79(92[84,97])
Survey 4	57/58(98[91,100])	115/119(97[92,99])	109/110(99[95,100])	101/102(99[95,100])	28/41(68[52,82])	58/62(94[84,98])	58/68(85[75,93])	130/141(92[86,96])
Survey 5*	29/29(100[88,100])	40/40(100[91,100])	46/46(100[92,100])	40/40(100[91,100])
Survey 6*	18/18(100[81,100])	29/29(100[88,100])	70/70(100[95,100])	62/62(100[94,100])
Correct fluid prescription
Survey 1	2/33(6[1,20])	2/16(13[2,38])	0/85(0)	3/28(11[2,28])	0/9(0)	3/25(12[3,31])	11/27(41[22,61])	1/14(7[0,34])
Survey 2	43/77(56[44,67])	9/27(33[17,54])	45/58(78[65,87])	7/29(24[10,44])	5/14(36[13,65])	0/15(0)	12/43(28[15,44])	7/61(11[5,22])
Survey 3	29/47(62[46,75])	20/49(41[27,56])	11/24(46[26,67])	15/37(41[25,58])	3/15(20[4,48])	7/40(18[7,33])	16/40(40[25,57])	23/60(38[26,52])
Survey 4	28/53(53[39,67])	57/69(83[72,91])	50/65(77[65,86])	39/69(57[44,68])	8/25(32[15,54])	16/47(34[21,49])	45/66(68[56,79])	27/96(28[19,38])
Survey 5*	20/65(31[20,43])	41/54(76[62,87])	17/29(59[39,76])	9/34(26[13,44])
Survey 6*	18/29(62[42,79])	44/59(75[62,85])	41/52(79[65,89])	33/68(49[36,61])
*Survey conducted in intervention group only
† average score[95% CI]
