# Supplementary material for: A Multifaceted Intervention to Implement Guidelines and Improve Admission Paediatric Care in Kenyan District Hospitals: A Cluster Randomised Trial
Source: PLoS Med. 2011 Apr 5;8(4):e1001018. doi: 10.1371/journal.pmed.1001018 (PMC3071366; doi:10.1371/journal.pmed.1001018)
Supplement: Table S5 — Changes for outcome indicators by hospital during each survey. (XLS) [file pmed.1001018.s006.xls]

## Sheet: Sheet1
Table S5: Changes for outcome indicators by hospital during each survey
	H1	H2	H3	H4	H5	H6	H7	H8
Outcome indicator	n(%[95%CI])	n(%[95%CI])	n(%[95%CI])	n(%[95%CI])	n(%[95%CI])	n(%[95%CI])	n(%[95%CI])	n(%[95%CI])
Vitamin A Administered on Admission
Survey 1	6/246(2[1,5])	24/330(7[5,11])	5/261(2[1,4])	2/293(1[0,2])	6/121(5[2,10])	21/285(7[5,11])	74/276(27[22,32])	0/323(0)
Survey 2	10/241(4[2,7])	39/331(12[9,16])	3/247(1[0,4])	13/203(6[3,11])	7/108(6[3,13])	8/208(4[2,7])	155/279(56[50,61])	11/245(4[2,8])
Survey 3	21/231(9[6,14])	57/335(17[13,21])	110/272(40[35,47])	5/236(2[1,5])	20/138(14[9,21])	5/217(2[1,5])	143/232(62[55,68])	4/242(2[0,4])
Survey 4	26/230(11[8,16])	152/312(49[43,54])	232/309(75[70,80])	9/307(3[1,5])	0/271(0)	44/198(22[17,29])	0/341(0)	12/337(4[2,6])
Survey 5	48/229(21[16,27])	138/327(42[37,48])	122/270(45[39,51])	18/195(9[6,14])
Survey 6	110/195(56[49,63])	85/311(27[22,33])	99/297(33[28,39])	41/303(14[10,18])
Provider Initiated HIV testing
Survey 1	8/240(3[1,6])	2/330(1[0,2])	10/261(4[2,7])	3/293(1[0,3])	0/121(0)	2/284(1[0,3])	3/276(1[0,3])	5/322(2[1,4])
Survey 2	21/239(9[6,13])	10/331(3[1,5])	30/247(12[8,17])	22/201(11[7,16])	2/107(2[0,7])	3/206(1[0,4])	15/277(5[3,9])	8/242(3[1,6])
Survey 3	32/227(14[10,19])	66/333(20[16,25])	47/271(17[13,22])	10/232(4[2,8])	6/136(4[2,9])	12/216(6[3,10])	7/230(3[1,6])	9/239(4[2,7])
Survey 4	53/227(23[18,29])	86/312(28[23,33])	83/307(27[22,32])	42/301(14[10,18])	2/269(1[0,3])	12/193(6[3,11])	16/340(5[3,8])	10/333(3[1,5])
Survey 5	39/225(17[13,23])	102/327(31[26,37])	59/267(22[17,28])	12/185(6[3,11])
Survey 6	76/193(39[32,47])	141/310(45[40,51])	93/292(32[27,38])	7/297(2[1,5])
Vaccination status documented
Survey 1	17/246(7[4,11])	28/330(8[6,12])	12/261(5[2,8])	13/293(4[2,7])	0/121(0)	9/285(3[1,6])	157/276(57[51,63])	114/323(35[30,41])
Survey 2	67/241(28[22,34])	109/331(33[28,38])	180/247(73[67,78])	110/203(54[47,61])	30/108(28[20,37])	5/208(2[1,6])	95/279(34[29,40])	59/245(24[19,30])
Survey 3	49/231(21[16,27])	194/335(58[52,63])	88/272(32[27,38])	81/236(34[28,41])	15/138(11[6,17])	8/217(4[2,7])	102/232(44[37,51])	61/242(25[20,31])
Survey 4	58/230(25[20,31])	235/312(75[70,80])	220/309(71[66,76])	129/307(42[36,48])	2/271(1[0,3])	47/198(24[18,30])	230/341(67[62,72])	72/337(21[17,26])
Survey 5*	70/229(31[25,37])	246/327(75[70,80])	137/270(51[45,57])	92/195(47[40,54])
Survey 6*	89/195(46[39,53])	207/311(67[61,72])	149/297(50[44,56])	89/303(29[24,35])
Mean proportion of discharge counseling tasks performed (total tasks[range] = 4 [0-4])†
Survey 1	1.52[1.11-1.93]	0.36[0.13-0.59]	1.21[0.86-1.56]	2.00[1.53-2.47]	1.30[0.94-1.66]	0.97[0.43-1.50]	0.92[0.68-1.16]	1.64[1.22-2.06]
Survey 2	1.76[1.29-2.22]	2.90[2.57-3.23]	2.00[1.57-2.43]	2.54[2.04-3.04]	1.02[0.68-1.36]	1.28[0.86-1.70]	0.86[0.48-1.24]	2.14[1.65-2.63]
Survey 3	2.08[1.54-2.62]	2.96[2.58-3.34]	2.44[1.99-2.89]	2.08[1.55-2.61]	-	-	-	-
Survey 4	3.55[3.22-3.87]	3.02[2.63-3.41]	3.12[2.77-3.47]	0.85[0.45-1.26]	3.36[3.03-3.69]	0.64[0.17-1.10]	2.64[2.20-3.08]	1.45[0.91-1.99]
*Survey conducted in intervention group only
† Caretaker interviews were not conducted in control hospitals during survey 3; The final interviews were conducted during survey 4 in all sites
